# Supplementary material for: The putative tumor suppressor gene EphA7 is a novel BMI-1 target
Source: Oncotarget. 2016 Aug 13;7(36):58203–17. doi: 10.18632/oncotarget.11279 (PMC5295425; doi:10.18632/oncotarget.11279)
Supplement: Supplementary file 2 [file oncotarget-07-58203-s002.xls]

## Sheet: Downregulated p<0.001 m>1
	Control 1	Control 2	Control 3	Bmi1 overexpression 1	Bmi1 overexpression 2	Bmi1 overexpression 3
Probe_ID	37_(MoGene-1_0-st-v1).rma-gene-default-Signal	38_(MoGene-1_0-st-v1).rma-gene-default-Signal	39_(MoGene-1_0-st-v1).rma-gene-default-Signal	40_(MoGene-1_0-st-v1).rma-gene-default-Signal	41_(MoGene-1_0-st-v1).rma-gene-default-Signal	42_(MoGene-1_0-st-v1).rma-gene-default-Signal	Mean controls	Mean Bmi1 overexpression	Mean difference	tvalue	p2value	Accession number	Gene symbol	Gene name
10503659	7.124755	7.162865	6.930726	3.263402	3.252127	3.227968	7.072782	3.247832	3.824949	52.662833	0.000000778	ENSMUST00000029964	Epha7	Eph receptor A7 (Epha7), mRNA
10381096	11.06471	11.13027	11.07442	9.448345	9.436111	9.527138	11.0898	9.470531	1.619268	46.154491	0.00000132	NM_010517	Igfbp4	insulin-like growth factor binding protein 4
10446986	9.717234	9.915281	9.83726	7.226781	7.242032	7.177947	9.823258	7.215586	2.607671	42.921326	0.00000176	NM_015800	Crim1	cysteine rich transmembrane BMP regulator 1 (chordin like)
10606369	7.953518	7.960265	8.038608	6.218122	6.319551	6.275283	7.98413	6.270985	1.713145	42.726135	0.00000179	NM_008409	Itm2a	integral membrane protein 2A
10397975	6.949868	7.064557	7.043839	5.181808	5.244539	5.140351	7.019421	5.188899	1.830522	39.365128	0.00000249	NM_026790	D12Ertd647e	DNA segment, Chr 12, ERATO Doi 647, expressed
10599927	7.335339	7.331002	7.351361	5.539156	5.688774	5.584673	7.339234	5.604201	1.735032	38.804945	0.00000263	NM_008032	Aff2	AF4, FMR2 family, member 2
10594447	10.10072	10.0961	10.03196	9.072013	9.03953	9.091063	10.07626	9.067535	1.008724	37.626468	0.00000298	NM_008927	Map2k1	mitogen activated protein kinase kinase 1
10490802	5.408477	5.343289	5.425426	3.14987	3.074191	2.939932	5.392397	3.054664	2.337732	35.262695	0.00000386	NM_173181	3110050N22Rik	RIKEN cDNA 3110050N22 gene
10546891	8.190687	8.20443	8.128162	7.078452	7.079433	7.002951	8.174426	7.053612	1.120814	32.456018	0.00000537	NM_133926	Camk1	calcium calmodulin-dependent protein kinase I
10488060	8.157112	8.173722	8.257814	6.722923	6.604001	6.704731	8.196216	6.677218	1.518997	31.405821	0.00000613	ENSMUST00000028735	Jag1	jagged 1 (Jag1), mRNA
10592330	7.768589	7.720645	7.80559	6.711848	6.759318	6.68053	7.764941	6.717232	1.047709	31.178878	0.00000631	NM_022029	Nrgn	neurogranin
10504817	7.146957	6.975959	7.043648	5.16388	5.119389	5.034234	7.055521	5.105834	1.949687	31.146021	0.00000633	NM_009370	Tgfbr1	transforming growth factor, beta receptor I
10459496	7.844042	7.916132	7.845023	6.384771	6.310876	6.230396	7.868399	6.308681	1.559718	30.845528	0.00000658	NM_178793	Ccbe1	collagen and calcium binding EGF domains 1
10490061	6.485928	6.522377	6.528224	5.152917	5.275195	5.145577	6.512176	5.191229	1.320946	29.974124	0.00000738	ENSMUST00000013667	Bcas1	breast carcinoma amplified sequence 1 (Bcas1), mRNA
10568792	6.373075	6.435602	6.437287	5.340835	5.432302	5.358102	6.415321	5.377079	1.038241	29.559901	0.0000078	NM_021302	Stk32c	serine threonine kinase 32C
10445347	8.303472	8.483459	8.22707	6.05582	6.038798	5.984413	8.338	6.026343	2.311656	29.264558	0.00000812	NM_172621	Clic5	chloride intracellular channel 5
10536294	10.55082	10.56404	10.65448	8.685649	8.851551	8.664534	10.58978	8.733911	1.855868	27.489033	0.0000104	NM_130877	Peg10	paternally expressed 10
10483770	6.184337	6.10429	6.349547	3.198168	3.433035	3.192045	6.212724	3.274416	2.938308	27.391333	0.0000106	NM_001110209	Lnp	limb and neural patterns
10590663	7.901994	8.24638	8.496596	3.250365	3.084332	3.012772	8.21499	3.115823	5.099167	27.389125	0.0000106	NM_019691	Gria4	glutamate receptor, ionotropic, AMPA4 (alpha 4)
10436945	8.463931	8.473803	8.518245	7.269244	7.151936	7.292607	8.485326	7.237929	1.247397	26.757983	0.0000116	NM_017391	Slc5a3	solute carrier family 5 (inositol transporters), member 3
10600597	9.667042	9.625245	9.648535	8.455915	8.409893	8.558933	9.64694	8.474913	1.172027	25.651988	0.0000137	NM_175771	Tmem47	transmembrane protein 47
10564169	7.504666	7.317748	7.365125	5.100783	4.964858	5.212708	7.395846	5.092783	2.303063	25.305923	0.0000145	ENSMUST00000101812	ENSEMBL ncRNA	ncrna:snoRNA chromosome:NCBIM37:7:66948590:66948683:-1 gene:ENSMUSG00000075758
10532784	6.853856	6.745723	6.800029	5.638982	5.655361	5.542862	6.799869	5.612401	1.187467	25.284167	0.0000145	NM_026805	Svop	SV2 related protein
10606445	6.949364	6.790729	7.043615	3.177563	3.59734	3.467243	6.927902	3.414048	3.513854	24.343003	0.0000169	NM_025949	Rps6ka6	ribosomal protein S6 kinase polypeptide 6
10514865	6.332651	6.431949	6.383635	5.244269	5.371101	5.312662	6.382745	5.309344	1.0734	23.068404	0.0000209	NM_025590	Acot11	acyl-CoA thioesterase 11
10422598	7.831218	7.951513	7.958751	5.812692	5.500113	5.736474	7.913827	5.683093	2.230734	21.702707	0.0000267	NM_009155	Sepp1	selenoprotein P, plasma, 1
10469505	9.166007	9.111445	9.222048	5.891522	5.746992	6.236434	9.1665	5.958316	3.208183	21.581739	0.0000273	NM_147778	Commd3	COMM domain containing 3
10424676	9.326558	9.285912	9.266343	8.209753	8.032308	8.128793	9.292937	8.123618	1.169319	21.546884	0.0000274	ENSMUST00000023251	Ly6e	lymphocyte antigen 6 complex, locus E (Ly6e), mRNA
10529671	6.9623	7.091143	7.055046	5.961474	6.060194	6.048621	7.036162	6.023429	1.012733	20.488312	0.0000335	NM_001102414	Slc2a9	solute carrier family 2 (facilitated glucose transporter), member 9
10490989	8.288657	8.397696	8.36937	7.114419	7.261344	7.119983	8.351907	7.165248	1.186659	20.416642	0.000034	NM_007752	Cp	ceruloplasmin
10542965	7.66853	7.813164	7.712237	6.580215	6.652917	6.692726	7.73131	6.641952	1.089357	20.162418	0.0000357	NM_011360	Sgce	sarcoglycan, epsilon
10588942	7.510344	7.63684	7.551414	6.218975	6.275105	6.393374	7.566199	6.295818	1.270381	20.011764	0.0000368	NM_008483	Lamb2	laminin, beta 2
10375360	4.589959	4.654315	4.85438	3.086111	3.044236	2.988164	4.699551	3.039503	1.660047	19.641495	0.0000396	NM_007897	Ebf1	early B-cell factor 1
10517883	9.273229	9.182749	9.363801	8.126241	8.011969	8.082131	9.273259	8.073447	1.199812	19.365223	0.0000419	NM_025383	Necap2	NECAP endocytosis associated 2
10605437	9.082119	9.107374	9.256245	8.089211	8.085212	8.05244	9.148579	8.075621	1.072958	19.312068	0.0000424	NM_145629	Pls3	plastin 3 (T-isoform)
10376144	6.473563	6.540007	6.734814	4.79436	4.938261	4.818838	6.582794	4.850486	1.732308	19.222495	0.0000432	NM_173753	Fnip1	folliculin interacting protein 1
10440099	7.57494	7.797335	7.617372	6.055091	6.101303	5.928692	7.663215	6.028361	1.634853	19.123347	0.0000441	NM_018784	St3gal6	ST3 beta-galactoside alpha-2,3-sialyltransferase 6
10583021	3.687752	3.601721	3.691641	2.56652	2.551231	2.699583	3.660371	2.605778	1.054593	19.000757	0.0000452	NM_027924	Pdgfd	platelet-derived growth factor, D polypeptide
10405033	6.822784	7.115685	6.849449	4.585027	4.403774	4.247811	6.929306	4.412204	2.517102	18.638798	0.0000488	NM_001012324	Ecm2	extracellular matrix protein 2, female organ and adipocyte specific
10564211	7.9026	7.828992	7.85693	6.358869	6.134312	6.39676	7.86284	6.296647	1.566193	18.498856	0.0000503	NM_033174	Snurf	SNRPN upstream reading frame
10544732	7.581049	7.552279	7.300791	5.816208	5.811676	5.842191	7.478039	5.823358	1.654681	18.484163	0.0000504	NM_018773	Skap2	src family associated phosphoprotein 2
10541268	9.547772	9.556917	9.66642	8.476585	8.499082	8.340996	9.590369	8.438887	1.151481	18.460365	0.0000507	NM_001081048	Slc25a18	solute carrier family 25 (mitochondrial carrier), member 18
10372342	6.644667	6.711107	6.887158	5.41081	5.377891	5.356336	6.747644	5.381678	1.365965	18.444227	0.0000508	NM_001081035	Nav3	neuron navigator 3
10564161	8.276328	7.900071	7.991015	5.599599	5.702724	5.825238	8.055804	5.709187	2.346617	17.945003	0.0000567	NR_002895	Snord116	small nucleolar RNA, C D box 116
10564137	3.788464	3.655239	3.511567	1.62929	1.864988	1.781255	3.651756	1.758511	1.893245	17.928635	0.0000569	ENSMUST00000101964	ENSEMBL ncRNA	ncrna:snoRNA chromosome:NCBIM37:7:66856146:66856224:-1 gene:ENSMUSG00000075914
10514340	7.109185	7.064609	6.933741	5.916142	5.924947	6.013995	7.035845	5.951694	1.08415	17.707205	0.0000598	NM_001040654	Cdkn2a	cyclin-dependent kinase inhibitor 2A
10358670	5.295106	5.401436	5.336855	4.1298	4.059159	4.263918	5.344465	4.150959	1.193506	17.669595	0.0000603	NM_001024720	Hmcn1	hemicentin 1
10555803	7.72827	7.499712	7.484452	3.724412	3.367384	2.94299	7.570811	3.344928	4.225882	17.664856	0.0000603	NM_147047	Olfr618	olfactory receptor 618
10366052	8.064161	8.145979	8.357167	6.612781	6.616487	6.537285	8.189102	6.588851	1.600251	17.580732	0.0000615	NM_013598	Kitl	kit ligand
10564159	8.463036	8.081558	8.126535	5.665224	5.841466	5.890649	8.223709	5.799112	2.424596	17.511249	0.0000624	ENSMUST00000101962	ENSEMBL ncRNA	ncrna:snoRNA chromosome:NCBIM37:7:66928831:66928924:-1 gene:ENSMUSG00000075912
10383799	9.734085	9.825732	9.76708	8.665384	8.539446	8.740549	9.775632	8.648459	1.127172	17.476015	0.0000629	NM_015749	Tcn2	transcobalamin 2
10498710	7.994258	8.058679	8.069545	6.942481	7.093895	6.913646	8.040827	6.98334	1.057486	17.439574	0.0000635	AK052200	Bche	butyrylcholinesterase
10564207	8.285975	7.903286	7.993969	5.584151	5.705939	5.828454	8.061076	5.706181	2.354895	17.406091	0.000064	---	---	---
10564205	8.285975	7.903286	7.993969	5.584151	5.705939	5.828454	8.061076	5.706181	2.354895	17.406091	0.000064	AF241256	Snord116	small nucleolar RNA, C D box 116
10564187	8.285975	7.903286	7.993969	5.584151	5.705939	5.828454	8.061076	5.706181	2.354895	17.406091	0.000064	NR_002895	Snord116	small nucleolar RNA, C D box 116
10564195	8.285975	7.903286	7.993969	5.584151	5.705939	5.828454	8.061076	5.706181	2.354895	17.406091	0.000064	NR_002895	Snord116	small nucleolar RNA, C D box 116
10564193	8.285975	7.903286	7.993969	5.584151	5.705939	5.828454	8.061076	5.706181	2.354895	17.406091	0.000064	NR_002895	Snord116	small nucleolar RNA, C D box 116
10564179	8.285975	7.903286	7.993969	5.584151	5.705939	5.828454	8.061076	5.706181	2.354895	17.406091	0.000064	NR_002895	Snord116	small nucleolar RNA, C D box 116
10564163	8.285975	7.903286	7.993969	5.584151	5.705939	5.828454	8.061076	5.706181	2.354895	17.406091	0.000064	NR_002895	Snord116	small nucleolar RNA, C D box 116
10564173	8.285975	7.903286	7.993969	5.584151	5.705939	5.828454	8.061076	5.706181	2.354895	17.406091	0.000064	NR_002895	Snord116	small nucleolar RNA, C D box 116
10564167	8.285975	7.903286	7.993969	5.584151	5.705939	5.828454	8.061076	5.706181	2.354895	17.406091	0.000064	NR_002895	Snord116	small nucleolar RNA, C D box 116
10564201	8.285975	7.903286	7.993969	5.584151	5.705939	5.828454	8.061076	5.706181	2.354895	17.406091	0.000064	AF241256	Snord116	small nucleolar RNA, C D box 116
10564199	8.285975	7.903286	7.993969	5.584151	5.705939	5.828454	8.061076	5.706181	2.354895	17.406091	0.000064	NR_002895	Snord116	small nucleolar RNA, C D box 116
10564189	8.285975	7.903286	7.993969	5.584151	5.705939	5.828454	8.061076	5.706181	2.354895	17.406091	0.000064	NR_002895	Snord116	small nucleolar RNA, C D box 116
10564185	8.285975	7.903286	7.993969	5.584151	5.705939	5.828454	8.061076	5.706181	2.354895	17.406091	0.000064	NR_002895	Snord116	small nucleolar RNA, C D box 116
10564191	8.285975	7.903286	7.993969	5.584151	5.705939	5.828454	8.061076	5.706181	2.354895	17.406091	0.000064	NR_002895	Snord116	small nucleolar RNA, C D box 116
10564171	8.285975	7.903286	7.993969	5.584151	5.705939	5.828454	8.061076	5.706181	2.354895	17.406091	0.000064	NR_002895	Snord116	small nucleolar RNA, C D box 116
10564181	8.285975	7.903286	7.993969	5.584151	5.705939	5.828454	8.061076	5.706181	2.354895	17.406091	0.000064	NR_002895	Snord116	small nucleolar RNA, C D box 116
10564197	8.285975	7.903286	7.993969	5.584151	5.705939	5.828454	8.061076	5.706181	2.354895	17.406091	0.000064	NR_002895	Snord116	small nucleolar RNA, C D box 116
10564175	8.285975	7.903286	7.993969	5.584151	5.705939	5.828454	8.061076	5.706181	2.354895	17.406091	0.000064	NR_002895	Snord116	small nucleolar RNA, C D box 116
10458731	7.960287	8.032355	8.207293	6.691271	6.69812	6.581195	8.066645	6.656862	1.409782	17.079104	0.0000689	NM_001085373	Mcc	mutated in colorectal cancers
10395277	7.746367	7.808831	7.7104	6.13346	6.332629	6.406278	7.755199	6.290789	1.46441	16.946867	0.0000711	ENSMUST00000076698	Sypl	synaptophysin-like protein (Sypl), transcript variant 1, mRNA
10400510	4.322962	4.169655	4.421568	3.018887	2.958456	2.908177	4.304728	2.96184	1.342888	16.791722	0.0000737	NM_025809	Clec14a	C-type lectin domain family 14, member a
10563955	4.141321	3.91921	3.710675	1.860805	1.887524	1.808422	3.923735	1.85225	2.071485	16.376779	0.0000814	XM_001475615	LOC100040985	hypothetical protein LOC100040985
10538732	4.885969	4.808779	4.939651	3.919036	3.874433	3.74614	4.878133	3.846536	1.031596	16.055551	0.000088	NM_008167	Grid2	glutamate receptor, ionotropic, delta 2
10564165	8.202295	7.945798	7.916721	5.578844	5.952425	5.760779	8.021604	5.764016	2.257588	16.01749	0.0000888	ENSMUST00000102025	ENSEMBL ncRNA	ncrna:snoRNA chromosome:NCBIM37:7:66936425:66936518:-1 gene:ENSMUSG00000075979
10564023	4.254168	4.054029	3.826887	1.939255	1.946417	1.77658	4.045027	1.887417	2.15761	15.945228	0.0000904	ENSMUST00000101873	ENSEMBL ncRNA	ncrna:snoRNA chromosome:NCBIM37:7:66742188:66742266:-1 gene:ENSMUSG00000075821
10601588	5.441216	5.065411	5.111187	2.331538	2.405906	2.733923	5.205938	2.490455	2.715482	15.86577	0.0000922	ENSMUST00000113345	ENSEMBL Transcript	cdna:known chromosome:NCBIM37:X:120217168:120256898:1 gene:ENSMUSG00000079450
10378549	7.69636	7.831374	7.840896	6.715809	6.813604	6.644665	7.789543	6.724692	1.06485	15.740737	0.0000952	NM_177708	Rtn4rl1	reticulon 4 receptor-like 1
10512356	7.23573	7.114964	7.100032	6.085375	6.192378	6.013643	7.150241	6.097131	1.05311	15.625448	0.000098	NM_010550	Il11ra2	interleukin 11 receptor, alpha chain 2
10512334	7.23573	7.114964	7.100032	6.085375	6.192378	6.013643	7.150241	6.097131	1.05311	15.625448	0.000098	NM_010550	Il11ra2	interleukin 11 receptor, alpha chain 2
10564177	8.203125	7.813923	7.82948	5.566061	5.631164	5.809163	7.948842	5.668796	2.280046	15.562835	0.0000995	AF241256	Snord116	small nucleolar RNA, C D box 116
10504106	7.279351	7.165745	7.10342	6.102383	6.200929	6.044577	7.182838	6.115963	1.066875	15.503336	0.000101	NM_010549	Il11ra1	interleukin 11 receptor, alpha chain 1
10559270	7.975441	7.898733	7.90918	6.708999	6.908439	6.671923	7.927784	6.76312	1.164664	15.072463	0.000113	NM_020285	Tssc4	tumor-suppressing subchromosomal transferable fragment 4
10495206	4.286969	4.251027	4.091132	2.697819	2.381348	2.599434	4.209709	2.559533	1.650175	14.838794	0.00012	BC025441	Slc16a4	solute carrier family 16 (monocarboxylic acid transporters), member 4
10471129	8.518235	8.338332	8.490457	6.903019	7.039346	6.73212	8.449008	6.891494	1.557513	14.833156	0.00012	NM_019681	Freq	frequenin homolog (Drosophila)
10511180	9.396224	9.474874	9.360218	7.48316	7.195025	7.63777	9.410438	7.438651	1.971787	14.706426	0.000124	NM_024263	Mxra8	matrix-remodelling associated 8
10497817	9.163147	9.266427	9.42841	7.781926	7.701559	7.927801	9.285994	7.803762	1.482232	14.573717	0.000129	NM_009673	Anxa5	annexin A5
10426812	9.027926	8.93237	9.173677	6.748058	6.549648	6.198996	9.044657	6.4989	2.545756	14.532087	0.00013	NM_010271	Gpd1	glycerol-3-phosphate dehydrogenase 1 (soluble)
10437376	7.064517	7.374976	7.146179	5.373347	5.061362	5.321146	7.195224	5.251951	1.943272	14.507849	0.000131	NM_175347	Srl	sarcalumenin
10443463	10.3323	10.39808	10.35596	9.46195	9.2554	9.251075	10.362113	9.322808	1.039305	14.396367	0.000135	NM_007669	Cdkn1a	cyclin-dependent kinase inhibitor 1A (P21)
10486396	7.010071	7.002728	7.275553	5.410064	5.27482	5.095295	7.096117	5.260059	1.836057	14.352579	0.000137	NM_133838	Ehd4	EH-domain containing 4
10378914	8.092608	8.288318	8.136291	7.082037	7.217683	7.167328	8.172405	7.155682	1.016723	14.257731	0.000141	NM_011586	Myo18a	myosin XVIIIa
10407467	6.853111	6.897612	7.056813	4.789649	5.033175	4.553499	6.935845	4.792107	2.143737	14.135718	0.000145	NM_018859	Akr1e1	aldo-keto reductase family 1, member E1
10571312	6.907627	6.842283	7.012939	5.886224	5.792391	5.980251	6.920949	5.886288	1.03466	14.063972	0.000148	NM_176933	Dusp4	dual specificity phosphatase 4
10400607	7.961886	8.167927	7.910522	6.683019	6.799047	6.81382	8.013444	6.765295	1.248149	14.045836	0.000149	AK163637	Mdga2	MAM domain containing glycosylphosphatidylinositol anchor 2
10519983	7.548417	7.627303	7.692785	3.937789	4.737391	4.254611	7.622834	4.30993	3.312904	14.026256	0.00015	NM_008013	Fgl2	fibrinogen-like protein 2
10601459	7.555531	7.320477	7.503241	4.991682	5.13112	5.477724	7.459749	5.200175	2.259574	14.025256	0.00015	NM_008901	Pou3f4	POU domain, class 3, transcription factor 4
10483353	4.847673	4.921357	5.310939	2.400959	2.637668	2.730109	5.026656	2.589578	2.437077	14.009187	0.000151	NM_009135	Scn7a	sodium channel, voltage-gated, type VII, alpha
10437210	7.518045	7.720856	7.389548	5.199255	5.567333	5.173216	7.542816	5.313268	2.229548	13.963548	0.000153	NM_019517	Bace2	beta-site APP-cleaving enzyme 2
10470834	10.98493	11.28675	11.11387	9.624077	9.797418	9.619115	11.128516	9.680203	1.448313	13.758078	0.000162	NM_001076554	Spna2	spectrin alpha 2
10404885	7.74459	8.008878	7.993704	5.687777	5.916798	5.438344	7.915724	5.680973	2.23475	13.746395	0.000162	NM_025508	Gmpr	guanosine monophosphate reductase
10358654	5.864732	5.874102	5.634495	4.656382	4.539091	4.52101	5.791109	4.572161	1.218948	13.679748	0.000165	NM_001024720	Hmcn1	hemicentin 1
10418300	7.942852	8.311409	8.145139	6.058446	5.958666	5.643191	8.133133	5.886767	2.246365	13.666486	0.000166	NM_009785	Cacna2d3	calcium channel, voltage-dependent, alpha2 delta subunit 3
10488655	8.121612	8.19165	8.329499	7.114979	7.221695	7.26509	8.214253	7.200588	1.013665	13.404827	0.000179	NM_009743	Bcl2l1	Bcl2-like 1
10604375	8.810287	9.085248	9.028286	7.584812	7.367467	7.326109	8.974607	7.426129	1.548477	13.347833	0.000182	NM_013912	Apln	apelin
10374727	6.344636	6.144756	6.320027	4.847463	5.036283	5.089	6.269806	4.990915	1.27889	13.23582	0.000188	NM_016707	Bcl11a	B-cell CLL, lymphoma 11A (zinc finger protein)
10448094	8.957945	8.914642	9.128788	7.793876	7.965514	7.92843	9.000458	7.895939	1.104518	13.208828	0.00019	NM_172827	Lnpep	leucyl cystinyl aminopeptidase
10553833	7.064061	7.11282	7.144398	5.067709	5.481486	5.446769	7.107093	5.331988	1.775105	13.191583	0.000191	NM_010882	Ndn	necdin
10495869	4.114144	4.243915	3.991343	2.871388	3.044452	2.952875	4.116467	2.956238	1.160229	13.12342	0.000195	NM_146140	Tram1l1	translocation associated membrane protein 1-like 1
10395389	6.270245	6.630532	6.598996	4.776282	4.59216	4.475437	6.499924	4.614626	1.885297	13.028567	0.0002	NM_025312	Sostdc1	sclerostin domain containing 1
10564183	8.417246	8.07367	8.139846	5.426162	5.871094	5.923283	8.210253	5.740179	2.470074	13.026559	0.0002	ENSMUST00000101859	ENSEMBL ncRNA	ncrna:snoRNA chromosome:NCBIM37:7:67016750:67016843:-1 gene:ENSMUSG00000075807
10353192	5.950501	6.039042	6.055669	3.896098	4.354467	4.257374	6.01507	4.169313	1.845757	12.887388	0.000209	NM_010164	Eya1	eyes absent 1 homolog (Drosophila)
10601598	4.770793	4.487243	4.589193	1.794207	1.670051	2.305353	4.615743	1.923203	2.692539	12.739497	0.000219	ENSMUST00000113347	ENSEMBL Transcript	cdna:known chromosome:NCBIM37:X:120255304:120256898:1 gene:ENSMUSG00000079450
10564233	4.936926	4.761486	4.689733	3.71026	3.799901	3.815108	4.796048	3.775089	1.020958	12.701927	0.000221	ENSMUST00000083634	ENSEMBL ncRNA	ncrna:miRNA chromosome:NCBIM37:7:69022656:69022750:-1 gene:ENSMUSG00000065568
10472860	7.840255	7.931236	8.036998	6.441071	6.735307	6.471018	7.936163	6.549132	1.387031	12.676739	0.000223	ENSMUST00000102698	Rapgef4	Rap guanine nucleotide exchange factor (GEF) 4 (Rapgef4), mRNA
10472994	7.019383	6.889306	6.726604	4.662004	4.956569	5.107037	6.878431	4.908536	1.969894	12.648811	0.000225	ENSMUST00000028511	Mtx2	metaxin 2 (Mtx2), mRNA
10601492	3.673282	3.696919	3.856917	2.783477	2.795192	2.62363	3.742372	2.734099	1.008273	12.614273	0.000227	NM_177747	Zfp711	zinc finger protein 711
10481540	8.109954	7.989468	8.165622	7.009583	7.093746	6.853294	8.088348	6.985541	1.102807	12.596182	0.000229	NM_001038700	Fnbp1	formin binding protein 1
10368970	7.520757	7.418976	7.546206	5.808095	5.937129	5.483594	7.495313	5.742939	1.752373	12.480937	0.000237	NM_007548	Prdm1	PR domain containing 1, with ZNF domain
10397763	7.72116	7.766246	7.626767	6.685468	6.663201	6.43731	7.704724	6.595326	1.109398	12.424944	0.000241	BC066161	9030617O03Rik	RIKEN cDNA 9030617O03 gene
10601595	5.274205	4.901808	5.025232	1.973538	1.913257	2.580747	5.067081	2.155847	2.911234	12.147847	0.000264	ENSMUST00000113347	ENSEMBL Transcript	cdna:known chromosome:NCBIM37:X:120255304:120256898:1 gene:ENSMUSG00000079450
10474064	10.79787	10.82639	10.77674	9.280504	9.37044	8.934384	10.800333	9.195109	1.605223	12.006257	0.000276	NM_001025246	Trp53i11	transformation related protein 53 inducible protein 11
10564451	8.486881	8.448498	8.590721	7.506175	7.373635	7.624391	8.5087	7.5014	1.007299	11.996583	0.000277	NM_001033713	Mef2a	myocyte enhancer factor 2A
10400609	8.133497	8.326581	8.262713	7.145789	7.211983	6.958681	8.24093	7.105484	1.135445	11.983074	0.000278	NM_207010	Mdga2	MAM domain containing glycosylphosphatidylinositol anchor 2
10501963	5.196971	5.309475	5.413287	3.860698	3.915461	3.553252	5.306577	3.77647	1.530107	11.873073	0.000288	NM_011674	Ugt8a	UDP galactosyltransferase 8A
10600476	4.708846	5.00328	5.026286	3.687603	3.714375	3.684251	4.912804	3.695409	1.217394	11.86098	0.000289	XM_141845	EG245472	predicted gene, EG245472
10606554	4.709796	4.918402	5.006914	3.341978	3.441702	3.10342	4.87837	3.2957	1.58267	11.853013	0.00029	NM_138742	Nap1l3	nucleosome assembly protein 1-like 3
10597945	7.307947	7.624342	7.44055	6.107732	6.085798	5.858129	7.457612	6.017219	1.440393	11.846971	0.000291	NM_001002267	Tmem158	transmembrane protein 158
10595668	6.564929	6.604881	6.902362	5.29324	5.049768	5.083258	6.690724	5.142088	1.548635	11.830325	0.000292	ENSMUST00000060700	Ankrd34c	RIKEN cDNA B230218L05 gene (B230218L05Rik), mRNA
10346150	5.737426	5.538733	5.669657	3.653152	3.71796	4.11272	5.648605	3.827944	1.820661	11.746189	0.000301	NM_019790	Tmeff2	transmembrane protein with EGF-like and two follistatin-like domains 2
10362499	5.607881	5.800473	5.885519	3.618259	4.077356	3.958691	5.764624	3.884768	1.879855	11.73189	0.000302	NM_010237	Frk	fyn-related kinase
10384797	6.201025	6.134539	6.353507	4.883558	4.951076	4.616726	6.22969	4.81712	1.41257	11.682381	0.000307	NM_181577	Ccdc85a	coiled-coil domain containing 85A
10568668	9.045732	9.293143	9.131542	8.143486	8.140913	7.973106	9.156805	8.085835	1.07097	11.658845	0.000309	NM_007400	Adam12	a disintegrin and metallopeptidase domain 12 (meltrin alpha)
10385391	8.225715	8.437526	8.064491	6.725263	6.877147	6.918726	8.242577	6.840378	1.402198	11.401754	0.000338	NM_133769	Cyfip2	cytoplasmic FMR1 interacting protein 2
10469457	7.021563	7.368474	7.391048	5.75503	5.777125	5.550376	7.260361	5.694177	1.566184	11.213085	0.00036	ENSMUST00000028081	Plxdc2	plexin domain containing 2 (Plxdc2), mRNA
10362538	7.48181	7.718144	7.640241	6.382801	6.548717	6.615064	7.613398	6.515527	1.09787	11.201885	0.000362	NM_010681	Lama4	laminin, alpha 4
10369154	5.335874	5.26182	5.210241	3.218637	3.752632	3.372888	5.269311	3.448052	1.821259	11.186997	0.000364	NM_008548	Man1a	mannosidase 1, alpha
10531581	6.887679	6.817595	6.756901	5.09573	5.403305	4.898709	6.820724	5.132581	1.688143	11.134851	0.00037	AK019785	GenBank HTC	Mus musculus adult male testis cDNA, RIKEN full-length enriched library, clone:4930565F05 product:hypothetical Alanine-rich region containing protein, full insert sequence.
10539211	5.285053	5.142509	5.539701	3.88186	3.615874	3.621603	5.32242	3.706445	1.615975	11.100877	0.000375	BC037216	Lrrtm4	leucine rich repeat transmembrane neuronal 4
10369388	6.057117	6.086319	6.281185	4.849704	4.936977	5.124884	6.14154	4.970521	1.171018	10.90187	0.000402	NM_029770	Unc5b	unc-5 homolog B (C. elegans)
10346330	6.742139	6.97398	6.719213	5.739079	5.892002	5.751773	6.811777	5.794284	1.017492	10.712334	0.00043	ENSMUST00000042986	ENSEMBL Transcript	cdna:known chromosome:NCBIM37:1:55752587:55808646:1 gene:ENSMUSG00000038349
10536494	7.172002	7.177327	7.014957	6.127934	5.915797	6.1867	7.121428	6.07681	1.044618	10.658523	0.000439	NM_016900	Cav2	caveolin 2
10588495	9.577383	9.413167	9.462473	8.018684	8.186783	7.730839	9.48434	7.978768	1.505572	10.622436	0.000445	NM_153459	Dusp7	dual specificity phosphatase 7
10521759	5.256433	5.678802	5.633661	3.941816	3.736241	3.605242	5.522965	3.761099	1.761865	10.619751	0.000445	NM_178804	Slit2	slit homolog 2 (Drosophila)
10362968	5.360205	5.255063	5.497191	4.150962	4.352735	4.38523	5.370819	4.296309	1.07451	10.596166	0.000449	NM_024285	Bves	blood vessel epicardial substance
10460947	8.016039	8.38886	8.332923	6.796119	6.596043	6.87992	8.24594	6.75736	1.48858	10.380122	0.000486	NM_011224	Pygm	muscle glycogen phosphorylase
10458314	8.350534	8.497034	8.403637	7.523313	7.368227	7.203814	8.417068	7.365118	1.05195	10.34377	0.000493	ENSMUST00000025207	ENSEMBL Transcript	cdna:known chromosome:NCBIM37:18:35893338:35900185:-1 gene:ENSMUSG00000024349
10534862	7.381966	7.429934	7.596346	5.847927	5.386937	5.247997	7.469415	5.494287	1.975128	10.25524	0.00051	NM_008788	Pcolce	procollagen C-endopeptidase enhancer protein
10406434	7.942576	7.882342	8.06342	6.793494	7.021782	7.061278	7.962779	6.958851	1.003928	10.141081	0.000532	NM_025282	Mef2c	myocyte enhancer factor 2C
10563929	3.236519	2.943674	2.858907	1.529348	1.598893	1.779553	3.013033	1.635931	1.377101	10.085186	0.000544	ENSMUST00000101980	ENSEMBL ncRNA	ncrna:snoRNA chromosome:NCBIM37:7:66623606:66623684:-1 gene:ENSMUSG00000075932
10563915	3.236519	2.943674	2.858907	1.529348	1.598893	1.779553	3.013033	1.635931	1.377101	10.085186	0.000544	ENSMUST00000101980	ENSEMBL ncRNA	ncrna:snoRNA chromosome:NCBIM37:7:66623606:66623684:-1 gene:ENSMUSG00000075932
10455069	6.525805	6.449586	6.383212	4.579375	4.935594	4.319958	6.452867	4.611642	1.841225	10.053484	0.000551	NM_053131	Pcdhb6	protocadherin beta 6
10528207	6.218595	6.439184	6.566258	4.553054	3.987654	3.914739	6.408012	4.151815	2.256196	9.989971	0.000564	NM_007643	Cd36	CD36 antigen
10471474	9.763648	9.663166	9.79888	8.817721	8.599589	8.456475	9.741898	8.624595	1.117303	9.92058	0.00058	ENSMUST00000068271	Ak1	adenylate kinase 1 (Ak1), mRNA
10435271	8.310563	8.355098	8.083163	6.920722	7.206564	7.113614	8.249608	7.0803	1.169308	9.820389	0.000603	NM_175256	Heg1	HEG homolog 1 (zebrafish)
10377215	7.566632	7.775741	7.836892	6.454206	6.457265	6.110077	7.726421	6.340516	1.385905	9.806916	0.000606	NM_008088	Gas7	growth arrest specific 7
10601771	5.849156	5.862983	5.998624	4.546851	4.383481	4.815954	5.903587	4.582095	1.321492	9.803494	0.000607	NM_030066	Armcx1	armadillo repeat containing, X-linked 1
10563897	3.676166	3.298395	3.048298	1.47101	1.510389	1.591946	3.340953	1.524448	1.816504	9.769469	0.000615	ENSMUST00000101936	ENSEMBL ncRNA	ncrna:snoRNA chromosome:NCBIM37:7:66603051:66603129:-1 gene:ENSMUSG00000075885
10360053	6.54121	7.12174	6.747713	5.014273	4.943174	4.68172	6.803554	4.879722	1.923832	9.730899	0.000625	NM_025557	Pcp4l1	Purkinje cell protein 4-like 1
10564107	4.30765	3.714902	3.671548	1.860497	1.703201	1.523587	3.898033	1.695761	2.202271	9.69722	0.000633	ENSMUST00000102028	ENSEMBL ncRNA	ncrna:snoRNA chromosome:NCBIM37:7:66745931:66746009:-1 gene:ENSMUSG00000075982
10564093	4.30765	3.714902	3.671548	1.860497	1.703201	1.523587	3.898033	1.695761	2.202271	9.69722	0.000633	ENSMUST00000102028	ENSEMBL ncRNA	ncrna:snoRNA chromosome:NCBIM37:7:66745931:66746009:-1 gene:ENSMUSG00000075982
10564115	4.30765	3.714902	3.671548	1.860497	1.703201	1.523587	3.898033	1.695761	2.202271	9.69722	0.000633	ENSMUST00000102028	ENSEMBL ncRNA	ncrna:snoRNA chromosome:NCBIM37:7:66745931:66746009:-1 gene:ENSMUSG00000075982
10564103	4.30765	3.714902	3.671548	1.860497	1.703201	1.523587	3.898033	1.695761	2.202271	9.69722	0.000633	ENSMUST00000102028	ENSEMBL ncRNA	ncrna:snoRNA chromosome:NCBIM37:7:66745931:66746009:-1 gene:ENSMUSG00000075982
10564027	4.30765	3.714902	3.671548	1.860497	1.703201	1.523587	3.898033	1.695761	2.202271	9.69722	0.000633	ENSMUST00000102028	ENSEMBL ncRNA	ncrna:snoRNA chromosome:NCBIM37:7:66745931:66746009:-1 gene:ENSMUSG00000075982
10564077	4.30765	3.714902	3.671548	1.860497	1.703201	1.523587	3.898033	1.695761	2.202271	9.69722	0.000633	ENSMUST00000102028	ENSEMBL ncRNA	ncrna:snoRNA chromosome:NCBIM37:7:66745931:66746009:-1 gene:ENSMUSG00000075982
10564087	4.30765	3.714902	3.671548	1.860497	1.703201	1.523587	3.898033	1.695761	2.202271	9.69722	0.000633	ENSMUST00000102028	ENSEMBL ncRNA	ncrna:snoRNA chromosome:NCBIM37:7:66745931:66746009:-1 gene:ENSMUSG00000075982
10564099	4.30765	3.714902	3.671548	1.860497	1.703201	1.523587	3.898033	1.695761	2.202271	9.69722	0.000633	ENSMUST00000102028	ENSEMBL ncRNA	ncrna:snoRNA chromosome:NCBIM37:7:66745931:66746009:-1 gene:ENSMUSG00000075982
10564101	4.30765	3.714902	3.671548	1.860497	1.703201	1.523587	3.898033	1.695761	2.202271	9.69722	0.000633	ENSMUST00000102028	ENSEMBL ncRNA	ncrna:snoRNA chromosome:NCBIM37:7:66745931:66746009:-1 gene:ENSMUSG00000075982
10564095	4.30765	3.714902	3.671548	1.860497	1.703201	1.523587	3.898033	1.695761	2.202271	9.69722	0.000633	ENSMUST00000102028	ENSEMBL ncRNA	ncrna:snoRNA chromosome:NCBIM37:7:66745931:66746009:-1 gene:ENSMUSG00000075982
10564113	4.30765	3.714902	3.671548	1.860497	1.703201	1.523587	3.898033	1.695761	2.202271	9.69722	0.000633	ENSMUST00000102028	ENSEMBL ncRNA	ncrna:snoRNA chromosome:NCBIM37:7:66745931:66746009:-1 gene:ENSMUSG00000075982
10564105	4.30765	3.714902	3.671548	1.860497	1.703201	1.523587	3.898033	1.695761	2.202271	9.69722	0.000633	ENSMUST00000102028	ENSEMBL ncRNA	ncrna:snoRNA chromosome:NCBIM37:7:66745931:66746009:-1 gene:ENSMUSG00000075982
10564079	4.30765	3.714902	3.671548	1.860497	1.703201	1.523587	3.898033	1.695761	2.202271	9.69722	0.000633	ENSMUST00000102028	ENSEMBL ncRNA	ncrna:snoRNA chromosome:NCBIM37:7:66745931:66746009:-1 gene:ENSMUSG00000075982
10564085	4.30765	3.714902	3.671548	1.860497	1.703201	1.523587	3.898033	1.695761	2.202271	9.69722	0.000633	ENSMUST00000102028	ENSEMBL ncRNA	ncrna:snoRNA chromosome:NCBIM37:7:66745931:66746009:-1 gene:ENSMUSG00000075982
10564091	4.30765	3.714902	3.671548	1.860497	1.703201	1.523587	3.898033	1.695761	2.202271	9.69722	0.000633	ENSMUST00000102028	ENSEMBL ncRNA	ncrna:snoRNA chromosome:NCBIM37:7:66745931:66746009:-1 gene:ENSMUSG00000075982
10564097	4.30765	3.714902	3.671548	1.860497	1.703201	1.523587	3.898033	1.695761	2.202271	9.69722	0.000633	ENSMUST00000102028	ENSEMBL ncRNA	ncrna:snoRNA chromosome:NCBIM37:7:66745931:66746009:-1 gene:ENSMUSG00000075982
10564139	4.30765	3.714902	3.671548	1.860497	1.703201	1.523587	3.898033	1.695761	2.202271	9.69722	0.000633	---	---	---
10564119	4.30765	3.714902	3.671548	1.860497	1.703201	1.523587	3.898033	1.695761	2.202271	9.69722	0.000633	---	---	---
10564127	4.30765	3.714902	3.671548	1.860497	1.703201	1.523587	3.898033	1.695761	2.202271	9.69722	0.000633	---	---	---
10564123	4.30765	3.714902	3.671548	1.860497	1.703201	1.523587	3.898033	1.695761	2.202271	9.69722	0.000633	---	---	---
10564125	4.30765	3.714902	3.671548	1.860497	1.703201	1.523587	3.898033	1.695761	2.202271	9.69722	0.000633	---	---	---
10564129	4.30765	3.714902	3.671548	1.860497	1.703201	1.523587	3.898033	1.695761	2.202271	9.69722	0.000633	---	---	---
10564121	4.30765	3.714902	3.671548	1.860497	1.703201	1.523587	3.898033	1.695761	2.202271	9.69722	0.000633	---	---	---
10429515	6.266506	6.439165	6.413525	4.626767	5.005899	5.086352	6.373065	4.906339	1.466725	9.676971	0.000638	NM_011838	Lynx1	Ly6 neurotoxin 1
10564235	5.079878	4.817812	4.807509	3.769065	3.882433	3.969209	4.901733	3.873569	1.028164	9.671924	0.000639	ENSMUST00000083634	ENSEMBL ncRNA	ncrna:miRNA chromosome:NCBIM37:7:69022656:69022750:-1 gene:ENSMUSG00000065568
10473125	6.736482	6.921633	6.820174	5.420329	4.993373	5.467773	6.826096	5.293825	1.532271	9.572781	0.000665	AK078842	Itga4	integrin alpha 4
10366163	4.953417	4.415778	4.969264	2.774474	2.993037	2.988321	4.779486	2.91861	1.860875	9.510174	0.000682	NM_175328	Slc6a15	solute carrier family 6 (neurotransmitter transporter), member 15
10564033	4.127018	3.966146	3.40826	1.779988	1.874022	1.721722	3.833808	1.79191	2.041897	9.187125	0.00078	ENSMUST00000101921	ENSEMBL ncRNA	ncrna:snoRNA chromosome:NCBIM37:7:66751539:66751617:-1 gene:ENSMUSG00000075870
10564089	4.388212	3.772742	3.660862	1.873932	1.693394	1.564254	3.940605	1.710526	2.230078	9.165867	0.000787	ENSMUST00000102015	ENSEMBL ncRNA	ncrna:snoRNA chromosome:NCBIM37:7:66811224:66811302:-1 gene:ENSMUSG00000075968
10358668	4.721703	4.730375	4.863632	3.715484	3.705336	3.347111	4.771903	3.58931	1.182592	9.128382	0.000799	NM_001024720	Hmcn1	hemicentin 1
10377148	6.732632	7.330604	7.337004	5.220721	5.318966	5.348248	7.133413	5.295978	1.837435	9.003659	0.000843	NM_177369	Myh8	myosin, heavy polypeptide 8, skeletal muscle, perinatal
10421950	4.417364	4.453357	4.400327	3.241143	3.624285	3.351129	4.423682	3.405519	1.018163	8.85626	0.000898	NM_007826	Dach1	dachshund 1 (Drosophila)
10424082	6.615208	6.872483	6.89028	5.421791	5.513422	5.055602	6.792656	5.330271	1.462385	8.8251	0.00091	NM_175503	Aard	alanine and arginine rich domain containing protein
10502772	6.785217	6.991353	7.055996	5.672205	5.37959	5.134752	6.944188	5.395515	1.548672	8.824248	0.00091	NM_001081298	Lphn2	latrophilin 2
10564041	3.776012	3.398241	3.059407	1.560546	1.620747	1.525113	3.41122	1.568802	1.842418	8.822077	0.000911	ENSMUST00000102017	ENSEMBL ncRNA	ncrna:snoRNA chromosome:NCBIM37:7:66766304:66766382:-1 gene:ENSMUSG00000075970
10563913	5.123981	4.660521	4.168132	2.243148	2.209807	2.08155	4.650878	2.178168	2.472709	8.820596	0.000912	ENSMUST00000102008	ENSEMBL ncRNA	ncrna:snoRNA chromosome:NCBIM37:7:66621736:66621814:-1 gene:ENSMUSG00000075961
10563917	5.123981	4.660521	4.168132	2.243148	2.209807	2.08155	4.650878	2.178168	2.472709	8.820596	0.000912	ENSMUST00000102008	ENSEMBL ncRNA	ncrna:snoRNA chromosome:NCBIM37:7:66621736:66621814:-1 gene:ENSMUSG00000075961
10563923	5.123981	4.660521	4.168132	2.243148	2.209807	2.08155	4.650878	2.178168	2.472709	8.820596	0.000912	XM_001475615	LOC100040985	hypothetical protein LOC100040985
10432157	6.247744	6.177882	6.230088	4.628853	4.547315	3.962199	6.218571	4.379455	1.839115	8.716315	0.000954	NM_010679	Lalba	lactalbumin, alpha
10358577	4.660971	4.993804	4.792598	3.681405	3.306065	3.589683	4.815791	3.525717	1.290073	8.672311	0.000973	NM_001024720	Hmcn1	hemicentin 1

## Sheet: Upregulated p<0.001 m<-1
	Control 1	Control 2	Control 3	Bmi1 overexpression 1	Bmi1 overexpression 2	Bmi1 overexpression 3
Probe_ID	37_(MoGene-1_0-st-v1).rma-gene-default-Signal	38_(MoGene-1_0-st-v1).rma-gene-default-Signal	39_(MoGene-1_0-st-v1).rma-gene-default-Signal	40_(MoGene-1_0-st-v1).rma-gene-default-Signal	41_(MoGene-1_0-st-v1).rma-gene-default-Signal	42_(MoGene-1_0-st-v1).rma-gene-default-Signal	Mean controls	Mean Bmi1 overexpression	Mean difference	tvalue	p2value	Accession number	Gene symbol	Gene name
10451123	6.74341	6.687491	6.75563	8.024546	8.08054	8.042572	6.728843	8.049219	-1.320375	-49.473481	0.000000999	BC004828	Slc29a1	solute carrier family 29 (nucleoside transporters), member 1
10571865	5.750656	5.825885	5.759412	8.686471	8.760332	8.931592	5.778651	8.792798	-3.014147	-39.459854	0.00000246	NM_009136	Scrg1	scrapie responsive gene 1
10479698	4.822119	4.75766	4.927437	6.401808	6.400223	6.431844	4.835738	6.411291	-1.575552	-31.174923	0.00000631	NM_008665	Myt1	myelin transcription factor 1
10588509	5.994339	5.954875	6.090101	7.329748	7.323571	7.284731	6.013105	7.312683	-1.299578	-30.543306	0.00000685	ENSMUST00000024260	Pcbp4	poly(rC) binding protein 4 (Pcbp4), mRNA
10504148	5.270933	5.215982	5.198642	6.462898	6.577079	6.579571	5.228518	6.539849	-1.31133	-29.652571	0.0000077	ENSMUST00000084673	ENSEMBL Transcript	cdna:known chromosome:NCBIM37:4:41925875:41960431:1 gene:ENSMUSG00000073881
10504178	5.210681	5.192564	5.167038	6.412983	6.533341	6.558684	5.190094	6.501669	-1.311574	-28.090273	0.00000956	ENSMUST00000084673	ENSEMBL Transcript	cdna:known chromosome:NCBIM37:4:41925875:41960431:1 gene:ENSMUSG00000073881
10544875	5.747377	6.006786	5.969111	8.355639	8.275773	8.264994	5.907758	8.298802	-2.391044	-27.85922	0.00000988	ENSMUST00000019268	Scrn1	secernin 1 (Scrn1), mRNA
10520043	7.938423	8.073244	8.082312	9.331686	9.262659	9.276388	8.031326	9.290244	-1.258917	-24.643629	0.0000161	NM_001081231	Lhfpl3	lipoma HMGIC fusion partner-like 3
10574676	5.714517	5.906472	5.845366	7.822511	7.637735	7.719463	5.822118	7.726569	-1.904451	-24.45732	0.0000166	NM_030152	Nol3	nucleolar protein 3 (apoptosis repressor with CARD domain)
10501608	5.312099	5.407897	5.694061	8.548012	8.627243	8.807703	5.471352	8.660986	-3.189633	-23.098035	0.0000208	ENSMUST00000029574	Vcam1	vascular cell adhesion molecule 1 (Vcam1), mRNA
10599880	6.544814	6.590172	6.491108	7.624435	7.72449	7.763672	6.542031	7.704199	-1.162167	-23.067548	0.0000209	NM_198863	Slitrk2	SLIT and NTRK-like family, member 2
10434291	5.020824	5.048176	4.983272	6.439201	6.238985	6.375686	5.017423	6.35129	-1.333866	-21.516065	0.0000276	NM_054052	B3gnt5	UDP-GlcNAc:betaGal beta-1,3-N-acetylglucosaminyltransferase 5
10508052	5.060358	5.139035	5.267966	6.520187	6.613756	6.597509	5.155786	6.57715	-1.421364	-21.199945	0.0000293	NM_001081097	Grik3	glutamate receptor, ionotropic, kainate 3
10492798	6.282556	6.355446	6.520905	8.757973	8.534645	8.512572	6.386302	8.601729	-2.215427	-21.012972	0.0000303	ENSMUST00000029625	Sfrp2	secreted frizzled-related protein 2 (Sfrp2), mRNA
10416340	5.546205	5.470667	5.739717	7.545753	7.391155	7.484642	5.585529	7.47385	-1.88832	-20.554673	0.0000331	NM_008115	Gfra2	glial cell line derived neurotrophic factor family receptor alpha 2
10458828	4.095912	4.027362	4.315263	5.931492	5.936346	5.978062	4.146179	5.948633	-1.802454	-20.464715	0.0000337	NM_033037	Cdo1	cysteine dioxygenase 1, cytosolic
10606333	4.409833	4.72537	4.341895	7.504526	7.234037	7.391008	4.492366	7.376523	-2.884157	-20.339828	0.0000345	ENSMUST00000039447	Gm784	gene model 784, (NCBI) (Gm784), mRNA
10504169	5.119842	4.972075	5.005867	6.155232	6.251272	6.287374	5.032594	6.231292	-1.198697	-20.109717	0.0000361	ENSMUST00000084673	ENSEMBL Transcript	cdna:known chromosome:NCBIM37:4:41925875:41960431:1 gene:ENSMUSG00000073881
10575693	3.844307	3.985246	4.035739	5.219051	5.146342	5.176601	3.955097	5.180664	-1.225567	-20.078416	0.0000363	ENSMUST00000049509	AI427515	expressed sequence AI427515 (AI427515), mRNA
10558049	7.49783	7.36905	7.603667	8.997217	9.063457	8.928135	7.490182	8.996269	-1.506087	-19.239454	0.000043	NM_001080963	Ppapdc1a	phosphatidic acid phosphatase type 2 domain containing 1A
10604576	4.411362	4.156288	4.578366	6.91161	6.995498	6.831038	4.382005	6.912715	-2.53071	-19.232016	0.0000431	NM_016697	Gpc3	glypican 3
10579776	5.473999	5.579798	5.642821	6.535439	6.615102	6.576848	5.565539	6.575796	-1.010257	-18.584515	0.0000493	NM_030113	Arhgap10	Rho GTPase activating protein 10
10366848	5.335382	5.192157	5.339974	6.254438	6.341648	6.322806	5.289171	6.306297	-1.017126	-18.397306	0.0000514	NM_008080	B4galnt1	beta-1,4-N-acetyl-galactosaminyl transferase 1
10564667	5.272731	5.222387	5.192424	6.14891	6.258279	6.319643	5.22918	6.242277	-1.013096	-18.367997	0.0000517	ENSMUST00000039431	Ntrk3	neurotrophic tyrosine kinase, receptor, type 3 (Ntrk3), transcript variant 1, mRNA
10607124	5.212998	5.175146	5.287908	6.192548	6.354448	6.295746	5.22535	6.280914	-1.055563	-18.272707	0.0000528	NM_031258	Chrdl1	chordin-like 1
10511429	7.854373	7.775303	7.762882	9.706926	9.787686	9.461765	7.797519	9.652125	-1.854606	-18.165179	0.000054	GENSCAN00000050260	ENSEMBL Prediction	cdna:Genscan chromosome:NCBIM37:4:8096778:8131603:-1
10558481	5.565137	5.433287	5.6675	6.850441	6.969697	6.896642	5.555308	6.905593	-1.350285	-17.729105	0.0000595	ENSMUST00000026551	Dpysl4	dihydropyrimidinase-like 4 (Dpysl4), mRNA
10523451	4.007051	4.053401	3.640405	6.295294	6.227863	6.389727	3.900285	6.304294	-2.404009	-17.319203	0.0000652	NM_013470	Anxa3	annexin A3
10572130	4.939758	4.712735	4.750246	6.088407	6.022691	6.045732	4.800913	6.052276	-1.251363	-17.176926	0.0000674	NM_008509	Lpl	lipoprotein lipase
10506433	6.277307	6.060156	6.317338	7.72048	7.657577	7.780371	6.218267	7.719476	-1.501209	-17.174803	0.0000674	NM_177259	Dab1	disabled homolog 1 (Drosophila)
10542355	3.857362	3.742785	4.118598	6.941249	6.677713	7.148404	3.906248	6.922455	-3.016206	-17.153637	0.0000678	BC050899	Emp1	epithelial membrane protein 1
10603346	4.791517	4.530948	4.450457	6.987019	7.18712	7.383024	4.590974	7.185721	-2.594747	-16.867831	0.0000724	NM_019755	Plp2	proteolipid protein 2
10489569	5.62437	5.685271	5.812178	6.905014	6.979135	7.089162	5.707273	6.991103	-1.28383	-16.682936	0.0000756	NM_011125	Pltp	phospholipid transfer protein
10512327	5.109478	5.025107	5.003885	6.07069	6.204371	6.280853	5.046156	6.185304	-1.139147	-16.422494	0.0000805	ENSMUST00000084673	ENSEMBL Transcript	cdna:known chromosome:NCBIM37:4:41925875:41960431:1 gene:ENSMUSG00000073881
10504891	5.725	5.651603	5.722109	6.801682	6.800212	7.009224	5.69957	6.870372	-1.170801	-15.938465	0.0000906	NM_021436	Tmeff1	transmembrane protein with EGF-like and two follistatin-like domains 1
10591706	5.036209	5.118974	4.985672	6.191314	6.394597	6.200933	5.046951	6.262281	-1.215329	-15.830019	0.0000931	NM_010487	Elavl3	ELAV (embryonic lethal, abnormal vision, Drosophila)-like 3 (Hu antigen C)
10599884	5.40445	5.548368	5.445969	6.854382	7.139119	6.917022	5.466262	6.970174	-1.503912	-15.601936	0.0000985	AK141924	GenBank HTC	Mus musculus 12 days embryo spinal ganglion cDNA, RIKEN full-length enriched library, clone:D130065D02 product:unclassifiable, full insert sequence.
10517731	5.225142	5.172424	5.199409	6.480688	6.544394	6.278788	5.198991	6.434623	-1.235631	-15.16254	0.00011	NM_198610	Igsf21	immunoglobin superfamily, member 21
10352358	4.667809	4.503538	4.681766	6.142956	5.989486	6.27423	4.617704	6.135557	-1.517853	-15.144491	0.000111	NM_028408	Cnih3	cornichon homolog 3 (Drosophila)
10526968	4.548077	4.411934	4.444416	5.522513	5.505895	5.698274	4.468142	5.57556	-1.107418	-14.969261	0.000116	ENSMUST00000050519	Elfn1	leucine rich repeat and fibronectin type III, extracellular 1 (Elfn1), mRNA
10411359	4.745505	4.314438	4.414191	6.882351	7.133282	7.287683	4.491378	7.101105	-2.609727	-14.840371	0.00012	NM_019755	Plp2	proteolipid protein 2
10472757	6.108513	6.365023	5.862637	8.225306	8.239634	8.201181	6.112057	8.22204	-2.109982	-14.504539	0.000131	NM_028593	Cybrd1	cytochrome b reductase 1
10431266	6.103561	6.07959	6.202521	7.023815	7.217651	7.17436	6.128557	7.138608	-1.010051	-14.47946	0.000132	NM_145475	Cerk	ceramide kinase
10463875	4.394894	4.311823	4.4877	5.375895	5.535878	5.376884	4.398139	5.429552	-1.031413	-14.027022	0.00015	NM_025696	Sorcs3	sortilin-related VPS10 domain containing receptor 3
10419578	5.673501	5.877689	5.749434	8.52921	8.686065	9.220348	5.766874	8.811874	-3.044999	-13.998938	0.000151	ENSMUST00000004673	Ndrg2	N-myc downstream regulated gene 2 (Ndrg2), mRNA
10369752	4.28394	4.35237	4.560578	6.105674	6.100254	5.855683	4.398962	6.020537	-1.621574	-13.845578	0.000158	NM_178678	Lrrtm3	leucine rich repeat transmembrane neuronal 3
10413419	4.106779	4.469621	4.142649	5.827814	5.84166	5.830487	4.239682	5.83332	-1.593637	-13.796264	0.00016	NM_027871	Arhgef3	Rho guanine nucleotide exchange factor (GEF) 3
10487011	8.524187	8.633887	8.795785	9.796237	9.77651	9.878017	8.651286	9.816921	-1.165635	-13.748213	0.000162	NM_025961	Gatm	glycine amidinotransferase (L-arginine:glycine amidinotransferase)
10363146	5.919482	6.057403	6.107204	7.456405	7.487305	7.763014	6.028029	7.568908	-1.540878	-13.69944	0.000164	NM_178675	Slc35f1	solute carrier family 35, member F1
10511416	4.638526	4.887038	4.662738	5.825918	5.806247	5.876348	4.729434	5.836171	-1.106736	-13.526598	0.000173	BC080732	Tox	thymocyte selection-associated HMG box gene
10504172	5.181235	5.043195	4.989962	6.008534	6.185975	6.096886	5.071464	6.097131	-1.025667	-13.384449	0.00018	ENSMUST00000084673	ENSEMBL Transcript	cdna:known chromosome:NCBIM37:4:41925875:41960431:1 gene:ENSMUSG00000073881
10380285	4.00384	4.428031	4.134292	6.325197	6.076089	6.093767	4.188721	6.165017	-1.976296	-13.271252	0.000186	ENSMUST00000092788	Tmem100	transmembrane protein 100 (Tmem100), mRNA
10566454	6.494156	6.317908	6.196851	7.504087	7.466079	7.511297	6.336304	7.493821	-1.157516	-13.236575	0.000188	NM_028444	Prkcdbp	protein kinase C, delta binding protein
10504125	5.164417	5.010669	4.996231	6.046038	6.272483	6.187216	5.057105	6.168579	-1.111473	-13.047971	0.000199	ENSMUST00000098124	ENSEMBL Transcript	cdna:known chromosome:NCBIM37:4:42108917:42109588:1 gene:ENSMUSG00000073879
10504123	5.164417	5.010669	4.996231	6.046038	6.272483	6.187216	5.057105	6.168579	-1.111473	-13.047971	0.000199	ENSMUST00000098124	ENSEMBL Transcript	cdna:known chromosome:NCBIM37:4:42108917:42109588:1 gene:ENSMUSG00000073879
10468668	4.605154	4.423388	4.369183	6.556231	6.706437	7.107262	4.465908	6.789976	-2.324068	-12.963642	0.000204	NM_146102	Afap1l2	actin filament associated protein 1-like 2
10359624	5.125683	4.824526	5.142509	6.631101	6.558558	6.806232	5.030906	6.665297	-1.63439	-12.890425	0.000209	NM_175686	Prrx1	paired related homeobox 1
10504139	5.214152	5.043735	5.025862	6.015691	6.19937	6.104585	5.094583	6.106548	-1.011965	-12.636478	0.000226	ENSMUST00000084673	ENSEMBL Transcript	cdna:known chromosome:NCBIM37:4:41925875:41960431:1 gene:ENSMUSG00000073881
10587383	5.86219	6.220383	6.058528	7.729295	8.020766	8.100903	6.047033	7.950321	-1.903287	-12.422764	0.000241	NM_153098	Cd109	CD109 antigen
10469255	6.396543	6.482975	6.475494	7.658051	7.923147	8.035748	6.45167	7.872315	-1.420644	-12.319333	0.000249	NM_008859	Prkcq	protein kinase C, theta
10462313	4.53245	4.537274	4.485183	5.404736	5.548254	5.690188	4.518302	5.547726	-1.029423	-12.245962	0.000255	NM_009199	Slc1a1	solute carrier family 1 (neuronal epithelial high affinity glutamate transporter, system Xag), member 1
10522208	6.411178	6.427295	6.609237	7.555757	7.640794	7.432872	6.48257	7.54314	-1.06057	-12.105839	0.000267	ENSMUST00000031131	Uchl1	ubiquitin carboxy-terminal hydrolase L1 (Uchl1), mRNA
10415132	7.19176	7.137767	7.053342	8.060011	8.286883	8.074062	7.127623	8.140318	-1.012695	-12.096183	0.000268	NM_026066	Cmtm5	CKLF-like MARVEL transmembrane domain containing 5
10410931	4.500109	5.143982	4.633087	7.490936	7.684854	7.997289	4.759059	7.724359	-2.9653	-12.078516	0.000269	NM_001081249	Vcan	versican
10473022	4.943377	4.349071	4.340078	7.172997	7.414232	7.646001	4.544175	7.411076	-2.866901	-11.853773	0.00029	NM_019755	Plp2	proteolipid protein 2
10361926	4.833936	4.713168	4.673927	5.800071	6.018423	5.753061	4.740343	5.857185	-1.116841	-11.771372	0.000298	NM_008580	Map3k5	mitogen activated protein kinase kinase kinase 5
10471655	6.356131	6.648092	6.506603	7.647233	7.531266	7.545923	6.503608	7.574807	-1.071198	-11.663497	0.000309	BC060377	Gsn	gelsolin
10362767	6.147608	6.16391	6.372947	7.174745	7.350636	7.25675	6.228155	7.26071	-1.032555	-11.65752	0.00031	NM_138315	Mical1	microtubule associated monoxygenase, calponin and LIM domain containing 1
10429029	5.447482	5.487726	5.729199	6.568901	6.570779	6.546523	5.554802	6.562067	-1.007265	-11.405606	0.000337	NM_009623	Adcy8	adenylate cyclase 8
10522075	6.860081	6.876558	7.033031	7.863085	7.890277	8.090587	6.923223	7.947983	-1.024759	-11.32857	0.000346	BC057606	Klhl5	kelch-like 5 (Drosophila)
10406111	4.79905	4.669006	4.874012	5.782535	6.051076	6.019448	4.780689	5.951019	-1.17033	-11.278911	0.000352	NM_011390	Slc12a7	solute carrier family 12, member 7
10585381	4.977896	4.97295	4.573022	7.211414	6.866186	6.762199	4.841289	6.946599	-2.10531	-11.030787	0.000384	NM_028060	Slc35f2	solute carrier family 35, member F2
10399421	4.907184	4.984642	4.872733	5.981144	5.865874	6.19726	4.921519	6.014759	-1.093239	-10.654273	0.00044	ENSMUST00000043396	Mycn	v-myc myelocytomatosis viral related oncogene, neuroblastoma derived (avian) (Mycn), mRNA
10345091	5.3084	5.406614	5.623039	6.62948	6.474895	6.525245	5.446017	6.543206	-1.097189	-10.601971	0.000448	NM_172124	B3gat2	beta-1,3-glucuronyltransferase 2 (glucuronosyltransferase S)
10586744	4.787242	4.387928	4.810448	7.044037	6.861397	7.503294	4.661872	7.136242	-2.47437	-10.525161	0.000461	NM_007585	Anxa2	annexin A2
10510725	5.276838	4.973462	5.081678	6.286424	6.161198	6.115034	5.110659	6.187551	-1.076892	-10.508775	0.000464	NM_001081376	Chd5	chromodomain helicase DNA binding protein 5
10369301	3.854353	4.19154	4.130373	5.539115	5.368479	5.697181	4.058755	5.534925	-1.476169	-10.499965	0.000465	NM_016803	Chst3	carbohydrate (chondroitin 6 keratan) sulfotransferase 3
10394685	5.681674	5.913465	6.224923	8.2712	8.290751	8.839044	5.94002	8.466998	-2.526977	-10.367796	0.000489	NM_008747	Ntsr2	neurotensin receptor 2
10395596	6.498273	6.305676	6.14418	7.443969	7.660863	7.563576	6.316043	7.556135	-1.240092	-10.33072	0.000495	NM_008241	Foxg1	forkhead box G1
10606868	4.768917	4.796901	4.604686	6.105367	5.870858	5.772139	4.723501	5.916121	-1.192619	-10.318028	0.000498	NM_009052	Bex1	brain expressed gene 1
10351781	5.785594	6.167585	6.268091	7.688236	8.015818	7.867182	6.073756	7.857078	-1.783322	-10.199701	0.000521	NM_001039484	Kcnj10	potassium inwardly-rectifying channel, subfamily J, member 10
10351825	7.039218	6.615137	6.787276	8.079036	8.062083	8.15102	6.813877	8.097379	-1.283502	-10.176523	0.000525	NM_178598	Tagln2	transgelin 2
10468722	6.021881	6.162592	6.25394	7.428078	7.253843	7.123417	6.146137	7.268446	-1.122308	-10.101677	0.00054	NM_010279	Gfra1	glial cell line derived neurotrophic factor family receptor alpha 1
10527148	5.816619	5.897123	6.254755	7.436569	7.544046	7.3579	5.989498	7.446171	-1.456672	-10.042235	0.000553	NM_146257	Slc29a4	solute carrier family 29 (nucleoside transporters), member 4
10565156	5.657264	5.364679	5.686834	6.632524	6.646838	6.570847	5.569592	6.616736	-1.047143	-9.932893	0.000577	NM_011983	Homer2	homer homolog 2 (Drosophila)
10506004	3.994529	3.994529	4.233403	5.015329	5.267921	5.217014	4.074153	5.166754	-1.092601	-9.856267	0.000594	NM_030014	Hook1	hook homolog 1 (Drosophila)
10549222	7.017807	6.746905	6.755111	8.007877	7.973191	7.797548	6.839941	7.926205	-1.086264	-9.853522	0.000595	NM_001024468	Bcat1	branched chain aminotransferase 1, cytosolic
10409579	5.151865	5.135459	5.198914	6.892279	6.499012	6.420063	5.162079	6.603784	-1.441705	-9.789576	0.00061	NM_019568	Cxcl14	chemokine (C-X-C motif) ligand 14
10490212	7.026025	7.033548	7.278894	8.424468	8.40249	8.777629	7.112822	8.534862	-1.422039	-9.659262	0.000643	NM_022325	Ctsz	cathepsin Z
10516064	5.742518	6.54861	5.548484	8.855662	8.855598	8.89234	5.946537	8.867866	-2.921329	-9.532888	0.000676	ENSMUST00000030408	Mfsd2	major facilitator superfamily domain containing 2 (Mfsd2), mRNA
10363415	6.302612	6.343839	6.457059	7.482613	7.501588	7.860806	6.367836	7.615002	-1.247165	-9.491174	0.000688	NM_052994	Spock2	sparc, osteonectin, cwcv and kazal-like domains proteoglycan 2
10346843	4.533095	4.320808	4.297173	5.359368	5.318242	5.581798	4.383692	5.419802	-1.03611	-9.331516	0.000734	NM_001077403	Nrp2	neuropilin 2
10575880	5.722763	5.983124	5.59985	6.904566	6.901323	7.085861	5.768579	6.963916	-1.195337	-9.309969	0.000741	NM_054095	Necab2	N-terminal EF-hand calcium binding protein 2
10520950	4.584155	4.772907	4.389083	6.29643	5.919968	5.986559	4.582048	6.067652	-1.485603	-9.261146	0.000756	NM_016861	Pdlim1	PDZ and LIM domain 1 (elfin)
10488366	4.815926	5.35451	4.847569	6.766687	7.005183	6.701225	5.006001	6.824365	-1.818363	-9.210138	0.000772	NM_010919	Nkx2-2	NK2 transcription factor related, locus 2 (Drosophila)
10580765	4.538892	4.497085	4.739885	5.744437	5.626472	6.004238	4.591954	5.791715	-1.199761	-8.925743	0.000871	NM_026385	Pllp	plasma membrane proteolipid
10495613	5.785005	5.433343	5.994356	7.182139	7.374733	7.428978	5.737568	7.328616	-1.591048	-8.839204	0.000904	NM_029425	4833424O15Rik	RIKEN cDNA 4833424O15 gene
10447602	6.564273	6.355541	6.522356	7.763272	7.413978	7.77552	6.480723	7.650923	-1.1702	-8.695062	0.000963	NM_009510	Ezr	ezrin
10376245	5.710497	5.722405	5.989836	6.996331	6.75442	7.057845	5.807579	6.936198	-1.128619	-8.683642	0.000968	NM_008165	Gria1	glutamate receptor, ionotropic, AMPA1 (alpha 1)
10438592	3.563642	3.633819	3.349275	4.535479	4.459008	4.753754	3.515578	4.582747	-1.067168	-8.677945	0.00097	NM_001083894	Liph	lipase, member H
