# Supplementary material for: The putative tumor suppressor gene EphA7 is a novel BMI-1 target
Source: Oncotarget. 2016 Aug 13;7(36):58203–17. doi: 10.18632/oncotarget.11279 (PMC5295425; doi:10.18632/oncotarget.11279)
Supplement: Supplementary file 3 [file oncotarget-07-58203-s003.xlsx]

## Sheet: Correlation_EPHA7_PRC_genes
Human follicular lymphoma Oricchio and Nanjangud (GSE37088)					Human medulloblastoma (GSE37418)				Human medulloblastoma (GSE37382)
Probe ID	Gene Symbol	Spearman’s rank correlation coefficient	p value		Probe ID	Gene Symbol	Spearman’s rank correlation coefficient	p value	Probe ID	Gene Symbol	Spearman’s rank correlation coefficient	p value
202265_at	BMI1	-0.288328	0.0140441		202265_at	BMI1	-0.232235	0.0437327	7926609	BMI1	-0.328325	1.3745e-08
215989_at	CBX2	0.131493	0.27089		215989_at	CBX2	0.014983	0.897784	8010320	CBX2	0.255946	1.21447e-05
206724_at	CBX4	0.00117376	0.992193		224138_at	CBX2	-0.0801646	0.49121	8019018	CBX4	-0.203384	0.000551091
202047_s_at	CBX6	-0.0050086	0.966693		226473_at	CBX2	0.0829255	0.475539	8076176	CBX6	0.0465924	0.433311
202048_s_at	CBX6	0.0975914	0.414759		240084_at	CBX2	-0.100588	0.38648	8076185	CBX7	-0.331356	9.91933e-09
212914_at	CBX7	-0.0885784	0.459352		206724_at	CBX4	-0.158195	0.171956	8019010	CBX8	0.122024	0.0395287
209572_s_at	EED	-0.230201	0.0517333		227558_at	CBX4	-0.25985	0.0236616	7942914	EED	0.130107	0.0280813
210656_at	EED	-0.181402	0.127262		202047_s_at	CBX6	0.134491	0.246169	8015685	EZH1	-0.357061	5.39352e-10
203249_at	EZH1	0.188717	0.112378		202048_s_at	CBX6	-0.0667396	0.566005	8143663	EZH2	-0.150536	0.0109377
211310_at	EZH1	0.0494348	0.680061		212914_at	CBX7	-0.612276	7.75428e-09	8053187	PCGF1	0.130186	0.0279848
32259_at	EZH1	-0.135723	0.255639		219755_at	CBX8	-0.232727	0.0432788	8014706	PCGF2	-0.403474	1.39088e-12
203358_s_at	EZH2	-0.0715026	0.550597		209572_s_at	EED	0.347368	0.00222723	8093398	PCGF3	-0.218959	0.000194914
210022_at	PCGF1	0.138809	0.244888		210656_at	EED	0.308982	0.00681409	7929132	PCGF5	0.202919	0.000567829
210023_s_at	PCGF1	0.204217	0.0853052		203249_at	EZH1	-0.535311	9.61935e-07	7936083	PCGF6	-0.178697	0.00246261
203792_x_at	PCGF2	0.307703	0.00855406		211310_at	EZH1	-0.0719344	0.536106	8027330	PCGF6	-0.188259	0.00140901
203793_x_at	PCGF2	0.105591	0.377368		239197_s_at	EZH1	-0.118839	0.306558	7953812	PHC1	-0.343386	2.62373e-09
213551_x_at	PCGF2	0.177721	0.135297		239198_at	EZH1	-0.313548	0.00600692	7963869	PHC1	-0.345824	1.9901e-09
214239_x_at	PCGF2	-0.135629	0.255969		32259_at	EZH1	-0.434942	0.000101114	7914648	PHC2	-0.0299657	0.614423
204564_at	PCGF3	0.17888	0.132726		203358_s_at	EZH2	-0.170062	0.141694	8083850	PHC3	-0.208363	0.00039853
212753_at	PCGF3	-0.159052	0.182042		210022_at	PCGF1	-0.0961586	0.407816	8092035	PHC3	-0.420272	1.26508e-13
218338_at	PHC1	0.0377049	0.75318		210023_s_at	PCGF1	-0.115954	0.317815	8118634	RING1	-0.198319	0.000760467
200919_at	PHC2	0.13881	0.244884		203792_x_at	PCGF2	-0.339029	0.00287232	8178244	RING1	-0.182494	0.00197921
215521_at	PHC3	-0.134194	0.261082		203793_x_at	PCGF2	-0.212796	0.0650843	7908169	RNF2	0.171847	0.00361384
220328_at	PHC3	-0.135313	0.257091		213551_x_at	PCGF2	-0.348462	0.00215312	8088820	RYBP	-0.463421	1.40358e-16
210371_s_at	RBBP4	-0.145716	0.221961		214239_x_at	PCGF2	-0.392481	0.000500483	8006325	SUZ12	-0.346325	1.8795e-09
217301_x_at	RBBP4	-0.169439	0.154769		204564_at	PCGF3	0.170417	0.140854
201092_at	RBBP7	-0.0645919	0.589851		212753_at	PCGF3	-0.18458	0.110362
208371_s_at	RING1	0.396475	0.000565207		238084_at	PCGF3	0.0615448	0.59667
35685_at	RING1	0.298064	0.0109911		226326_at	PCGF5	0.0281066	0.809186
205215_at	RNF2	-0.235314	0.0466133		227935_s_at	PCGF5	0.231169	0.0447297
201844_s_at	RYBP	-0.210443	0.0760057		229194_at	PCGF5	0.0231032	0.842686
201845_s_at	RYBP	-0.303314	0.00959804		229996_s_at	PCGF5	-0.178291	0.123198
201846_s_at	RYBP	-0.211437	0.0745996		235331_x_at	PCGF5	0.156036	0.177943
212287_at	SUZ12	-0.105606	0.377298		224326_s_at	PCGF6	0.337936	0.00296833
213971_s_at	SUZ12	-0.0181852	0.879488		218338_at	PHC1	0.00746411	0.948944
206238_s_at	YAF2	-0.216357	0.0679397		225958_at	PHC1	-0.258045	0.0246756
					200919_at	PHC2	0.0505537	0.663877
					238131_at	PHC2	-0.401121	0.000367256
					1552644_a_at	PHC3	0.0516473	0.657058
					215521_at	PHC3	-0.0899795	0.438708
					220328_at	PHC3	-0.0174437	0.88111
					226508_at	PHC3	-0.510021	3.53065e-06
					238693_at	PHC3	0.0610526	0.599613
					208371_s_at	RING1	-0.379604	0.000782487
					35685_at	RING1	-0.267314	0.0198368
					205215_at	RNF2	0.132085	0.25478
					1566190_at	SUZ12	-0.196269	0.0892723
					1566191_at	SUZ12	-0.0709774	0.541554
					212287_at	SUZ12	0.106329	0.359843
